# Supplementary material for: Impact of Ginger Straw on Cultivation and Quality of Pleurotus geesteranus and Hericium erinaceus
Source: Foods. 2026 Mar 5;15(5):898. doi: 10.3390/foods15050898 (PMC12985026; doi:10.3390/foods15050898)
Supplement: Supplementary file 1 [file foods-15-00898-s001.zip]

Archive with 1 entries (1 files):
- foods-4153089-supplementary.pdf
